# Supplementary material for: Effects of Switching FSH Preparations on Sperm Parameters and Pregnancy: A Prospective Controlled Study
Source: J Clin Med. 2024 Sep 24;13(19):5666. doi: 10.3390/jcm13195666 (PMC11477313; doi:10.3390/jcm13195666)
Supplement: Supplementary file 1 [file jcm-13-05666-s001.zip]

Archive with 1 entries (1 files):
- jcm-3169309-supplementary.pdf
